# Supplementary material for: Effect of risk status for severe COVID-19 on individual contact behaviour during the SARS-CoV-2 pandemic in 2020/2021—an analysis based on the German COVIMOD study
Source: BMC Infect Dis. 2023 Apr 6;23:205. doi: 10.1186/s12879-023-08175-2 (PMC10078023; doi:10.1186/s12879-023-08175-2)
Supplement: Supplementary file 2 — Additional file 2. Demography and survey wave details. This file contains dates and sample sizes for each COVIMOD survey wave, as well as a demography table. [file 12879_2023_8175_MOESM2_ESM.xlsx]

## Sheet: Overview
Effect of risk status for severe COVID-19 on individual contact behaviour during the SARS-CoV-2 pandemic in 2020/2021 - an analysis based on the German COVIMOD study
Additional File 2: COVIMOD wave details and demography table for COVIMOD participants
Jasmin Walde1*, Madhav Chaturvedi1*, Tom Berger1, Antonia Bartz1, Robin Killewald1, Damilola Victoria Tomori1, Nicole Rübsamen1, Berit Lange2,3, Stefan Scholz4, Marina Treskova4,5, Karolin Bucksch6, Christopher I Jarvis7, Rafael Mikolajczyk8, André Karch1, Veronika K Jaeger1
1Institute of Epidemiology and Social Medicine, University of Münster, Münster, Germany
2Department of Epidemiology, Helmholtz Centre for Infection Research, Braunschweig, Germany
3German Center for Infection Research, Braunschweig, Germany
4Immunization Unit, Infectious disease epidemiology, Robert Koch-Institute, Berlin, Germany
5Heidelberg Institute of Global Health, Heidelberg University Hospital, Heidelberg, Germany
6Institute for Medical Informatics, Statistics and Epidemiology (IMISE), University of Leipzig, Leipzig, Germany
7London School of Hygiene and Tropical Medicine, London, United Kingdom
8Institute for Medical Epidemiology, Biostatistics and Informatics, University of Halle, Halle, Germany
*contributed equally as first authors
Corresponding author

## Sheet: Sheet 1
Sheet 1: Details about COVIMOD waves
Wave number	Dates of data collection	Number of participants
1	30.04.–06.05.2020	1560
2	14.05.–21.05.2020	1356
3	28.05.–04.06.2020	1081
4	11.06.–22.06.2020	1890
5	26.06.–01.07.2020	1615
6	09.07.–16.07.2020	1496
7	24.07.–29.07.2020	1207
8	07.08.–11.08.2020	1022
9	04.09.–09.09.2020	869
10	30.09.–05.10.2020	739
11	14.10.–21.10.2020	1499
12	29.10.–03.11.2020	1500
13	05.11.–10.11.2020	1500
14	25.11.-30.11.2020	1490
15	09.12.-15.12.2020	1500
16	23.12.-30.12.2020	1499
17	28.01.-02.02.2021	997
18	24.02.-03.03.2021	1499
19	17.03.-26.03.2021	1498
20	07.04.-15.04.2021	1493
21	12.05.-24.05.2021	2468
22	26.05.-03.06.2021	2441
23	09.06.-22.06.2021	2485
24	07.07.-19.07.2021	2468
25	04.08.-13.08.2021	2480
26	01.09.-14.09.2021	2502
27	22.09.-06.10.2021	2492
28	08.10.-20.10.2021	2493
29	22.10.-02.11.2021	2487
30	03.11.-09.11.2021	2487
31	17.11.-23.11.2021	2489

## Sheet: Sheet 2
Sheet 2: Demographic details of COVIMOD participants by wave
Year	2020																2021
Survey wave and sample size	30.04.–06.05.	14.05.–21.05.	28.05.–04.06.	11.06.–22.06.	26.06.–01.07.	09.07.–16.07.	24.07.–29.07.	07.08.–11.08.	04.09.–09.09.	30.09.–05.10.	14.10.–21.10.	29.10.–03.11.	05.11.–10.11.	25.11.-30.11.	09.12.-15.12.	23.12.-30.12.	28.01.-02.02.	24.02.-03.03.	17.03.-26.03.	07.04.-15.04.	12.05.-24.05.	26.05.-03.06.	09.06.-22.06.	07.07.-19.07.	04.08.-13.08.	01.09.-14.09.	22.09.-06.10.	08.10.-20.10.	22.10.-02.11.	03.11.-09.11.	17.11.-23.11.
	(N=1560)	(N=1356)	(N=1081)	(N=1890)	(N=1615)	(N=1496)	(N=1207)	(N=1022)	(N=869)	(N=739)	(N=1499)	(N=1500)	(N=1500)	(N=1490)	(N=1500)	(N=1499)	(N=997)	(N=1499)	(N=1498)	(N=1493)	(N=2468)	(N=2441)	(N=2485)	(N=2468)	(N=2480)	(N=2502)	(N=2492)	(N=2493)	(N=2487)	(N=2487)	(N=2489)
Sex
Female	748 (47.9%)	638 (47.1%)	536 (49.6%)	901 (47.7%)	733 (45.4%)	695 (46.5%)	565 (46.8%)	477 (46.7%)	387 (44.5%)	315 (42.6%)	689 (46.0%)	690 (46.0%)	711 (47.4%)	701 (47.0%)	699 (46.6%)	708 (47.2%)	462 (46.3%)	711 (47.4%)	705 (47.1%)	714 (47.8%)	1165 (47.2%)	1165 (47.7%)	1168 (47.0%)	1164 (47.2%)	1175 (47.4%)	1194 (47.7%)	1149 (46.1%)	1219 (48.9%)	1216 (48.9%)	1215 (48.9%)	1197 (48.1%)
Male	806 (51.7%)	717 (52.9%)	544 (50.3%)	985 (52.1%)	877 (54.3%)	797 (53.3%)	637 (52.8%)	544 (53.2%)	481 (55.4%)	424 (57.4%)	806 (53.8%)	808 (53.9%)	786 (52.4%)	789 (53.0%)	797 (53.1%)	787 (52.5%)	533 (53.5%)	786 (52.4%)	790 (52.7%)	776 (52.0%)	1295 (52.5%)	1271 (52.1%)	1309 (52.7%)	1298 (52.6%)	1296 (52.3%)	1301 (52.0%)	1339 (53.7%)	1265 (50.7%)	1261 (50.7%)	1258 (50.6%)	1286 (51.7%)
In another way	1 (0.1%)	1 (0.1%)	0 (0%)	3 (0.2%)	2 (0.1%)	2 (0.1%)	0 (0%)	0 (0%)	1 (0.1%)	0 (0%)	2 (0.1%)	1 (0.1%)	3 (0.2%)	0 (0%)	2 (0.1%)	2 (0.1%)	1 (0.1%)	1 (0.1%)	2 (0.1%)	1 (0.1%)	5 (0.2%)	4 (0.2%)	5 (0.2%)	5 (0.2%)	6 (0.2%)	4 (0.2%)	2 (0.1%)	6 (0.2%)	6 (0.2%)	8 (0.3%)	3 (0.1%)
Missing	5 (0.3%)	0 (0%)	1 (0.1%)	1 (0.1%)	3 (0.2%)	2 (0.1%)	5 (0.4%)	1 (0.1%)	0 (0%)	0 (0%)	2 (0.1%)	1 (0.1%)	0 (0%)	0 (0%)	2 (0.1%)	2 (0.1%)	1 (0.1%)	1 (0.1%)	1 (0.1%)	2 (0.1%)	3 (0.1%)	1 (0.0%)	3 (0.1%)	1 (0.0%)	3 (0.1%)	3 (0.1%)	2 (0.1%)	3 (0.1%)	4 (0.2%)	6 (0.2%)	3 (0.1%)
Age group
0-19	262 (16.8%)	206 (15.2%)	141 (13.0%)	313 (16.6%)	247 (15.3%)	248 (16.6%)	199 (16.5%)	155 (15.2%)	146 (16.8%)	103 (13.9%)	221 (14.7%)	230 (15.3%)	239 (15.9%)	245 (16.4%)	239 (15.9%)	234 (15.6%)	165 (16.5%)	247 (16.5%)	245 (16.4%)	237 (15.9%)	427 (17.3%)	391 (16.0%)	400 (16.1%)	386 (15.6%)	366 (14.8%)	382 (15.3%)	378 (15.2%)	387 (15.5%)	427 (17.2%)	438 (17.6%)	428 (17.2%)
20-34	256 (16.4%)	208 (15.3%)	124 (11.5%)	328 (17.4%)	270 (16.7%)	249 (16.6%)	226 (18.7%)	184 (18.0%)	173 (19.9%)	125 (16.9%)	231 (15.4%)	235 (15.7%)	234 (15.6%)	272 (18.3%)	280 (18.7%)	285 (19.0%)	191 (19.2%)	250 (16.7%)	287 (19.2%)	277 (18.6%)	431 (17.5%)	409 (16.8%)	436 (17.5%)	421 (17.1%)	429 (17.3%)	383 (15.3%)	238 (9.6%)	342 (13.7%)	375 (15.1%)	372 (15.0%)	353 (14.2%)
35-54	372 (23.8%)	333 (24.6%)	265 (24.5%)	439 (23.2%)	372 (23.0%)	364 (24.3%)	342 (28.3%)	265 (25.9%)	186 (21.4%)	170 (23.0%)	342 (22.8%)	335 (22.3%)	355 (23.7%)	349 (23.4%)	357 (23.8%)	357 (23.8%)	233 (23.4%)	364 (24.3%)	347 (23.2%)	360 (24.1%)	587 (23.8%)	604 (24.7%)	604 (24.3%)	622 (25.2%)	642 (25.9%)	646 (25.8%)	679 (27.2%)	589 (23.6%)	610 (24.5%)	577 (23.2%)	624 (25.1%)
55-64	265 (17.0%)	244 (18.0%)	237 (21.9%)	321 (17.0%)	278 (17.2%)	258 (17.2%)	213 (17.6%)	176 (17.2%)	129 (14.8%)	103 (13.9%)	265 (17.7%)	242 (16.1%)	227 (15.1%)	245 (16.4%)	242 (16.1%)	243 (16.2%)	160 (16.0%)	248 (16.5%)	240 (16.0%)	240 (16.1%)	396 (16.0%)	398 (16.3%)	398 (16.0%)	402 (16.3%)	407 (16.4%)	434 (17.3%)	469 (18.8%)	428 (17.2%)	423 (17.0%)	421 (16.9%)	419 (16.8%)
65-69	270 (17.3%)	245 (18.1%)	199 (18.4%)	313 (16.6%)	297 (18.4%)	264 (17.6%)	186 (15.4%)	199 (19.5%)	145 (16.7%)	140 (18.9%)	282 (18.8%)	292 (19.5%)	274 (18.3%)	257 (17.2%)	236 (15.7%)	233 (15.5%)	142 (14.2%)	246 (16.4%)	228 (15.2%)	223 (14.9%)	382 (15.5%)	370 (15.2%)	379 (15.3%)	378 (15.3%)	374 (15.1%)	373 (14.9%)	375 (15.0%)	361 (14.5%)	320 (12.9%)	326 (13.1%)	331 (13.3%)
70+	135 (8.7%)	118 (8.7%)	115 (10.6%)	176 (9.3%)	149 (9.2%)	110 (7.4%)	38 (3.1%)	40 (3.9%)	90 (10.4%)	98 (13.3%)	156 (10.4%)	165 (11.0%)	170 (11.3%)	121 (8.1%)	143 (9.5%)	145 (9.7%)	105 (10.5%)	143 (9.5%)	150 (10.0%)	155 (10.4%)	245 (9.9%)	269 (11.0%)	268 (10.8%)	259 (10.5%)	262 (10.6%)	284 (11.4%)	353 (14.2%)	385 (15.4%)	330 (13.3%)	352 (14.2%)	333 (13.4%)
Missing	0 (0%)	2 (0.1%)	0 (0%)	0 (0%)	2 (0.1%)	3 (0.2%)	3 (0.2%)	3 (0.3%)	0 (0%)	0 (0%)	2 (0.1%)	1 (0.1%)	1 (0.1%)	1 (0.1%)	3 (0.2%)	2 (0.1%)	1 (0.1%)	1 (0.1%)	1 (0.1%)	1 (0.1%)	0 (0%)	0 (0%)	0 (0%)	0 (0%)	0 (0%)	0 (0%)	0 (0%)	1 (0.0%)	2 (0.1%)	1 (0.0%)	1 (0.0%)
Bundesland
Baden-Württemberg	204 (13.1%)	182 (13.4%)	143 (13.2%)	249 (13.2%)	201 (12.4%)	203 (13.6%)	165 (13.7%)	134 (13.1%)	114 (13.1%)	96 (13.0%)	201 (13.4%)	193 (12.9%)	202 (13.5%)	197 (13.2%)	197 (13.1%)	206 (13.7%)	132 (13.2%)	191 (12.7%)	199 (13.3%)	198 (13.3%)	328 (13.3%)	319 (13.1%)	334 (13.4%)	331 (13.4%)	317 (12.8%)	314 (12.6%)	314 (12.6%)	281 (11.3%)	301 (12.1%)	296 (11.9%)	310 (12.5%)
Bavaria	250 (16.0%)	222 (16.4%)	175 (16.2%)	298 (15.8%)	253 (15.7%)	239 (16.0%)	179 (14.8%)	152 (14.9%)	124 (14.3%)	133 (18.0%)	232 (15.5%)	246 (16.4%)	249 (16.6%)	242 (16.2%)	239 (15.9%)	235 (15.7%)	157 (15.7%)	239 (15.9%)	237 (15.8%)	216 (14.5%)	393 (15.9%)	377 (15.4%)	391 (15.7%)	390 (15.8%)	387 (15.6%)	393 (15.7%)	405 (16.3%)	420 (16.8%)	406 (16.3%)	393 (15.8%)	397 (16.0%)
Berlin	67 (4.3%)	55 (4.1%)	48 (4.4%)	85 (4.5%)	69 (4.3%)	62 (4.1%)	55 (4.6%)	47 (4.6%)	37 (4.3%)	31 (4.2%)	66 (4.4%)	67 (4.5%)	67 (4.5%)	65 (4.4%)	69 (4.6%)	64 (4.3%)	43 (4.3%)	75 (5.0%)	65 (4.3%)	66 (4.4%)	102 (4.1%)	112 (4.6%)	108 (4.3%)	109 (4.4%)	110 (4.4%)	118 (4.7%)	109 (4.4%)	110 (4.4%)	117 (4.7%)	113 (4.5%)	115 (4.6%)
Brandenburg	33 (2.1%)	29 (2.1%)	26 (2.4%)	57 (3.0%)	48 (3.0%)	48 (3.2%)	33 (2.7%)	33 (3.2%)	26 (3.0%)	28 (3.8%)	45 (3.0%)	45 (3.0%)	45 (3.0%)	38 (2.6%)	47 (3.1%)	43 (2.9%)	30 (3.0%)	44 (2.9%)	43 (2.9%)	49 (3.3%)	66 (2.7%)	71 (2.9%)	70 (2.8%)	68 (2.8%)	67 (2.7%)	79 (3.2%)	65 (2.6%)	75 (3.0%)	76 (3.1%)	75 (3.0%)	73 (2.9%)
Bremen	13 (0.8%)	11 (0.8%)	9 (0.8%)	20 (1.1%)	17 (1.1%)	13 (0.9%)	12 (1.0%)	10 (1.0%)	7 (0.8%)	7 (0.9%)	15 (1.0%)	14 (0.9%)	11 (0.7%)	13 (0.9%)	12 (0.8%)	12 (0.8%)	10 (1.0%)	13 (0.9%)	11 (0.7%)	11 (0.7%)	21 (0.9%)	20 (0.8%)	18 (0.7%)	18 (0.7%)	21 (0.8%)	19 (0.8%)	16 (0.6%)	14 (0.6%)	15 (0.6%)	12 (0.5%)	18 (0.7%)
Hamburg	40 (2.6%)	33 (2.4%)	24 (2.2%)	50 (2.6%)	36 (2.2%)	34 (2.3%)	30 (2.5%)	21 (2.1%)	20 (2.3%)	17 (2.3%)	35 (2.3%)	35 (2.3%)	39 (2.6%)	33 (2.2%)	34 (2.3%)	37 (2.5%)	20 (2.0%)	32 (2.1%)	37 (2.5%)	30 (2.0%)	75 (3.0%)	68 (2.8%)	68 (2.7%)	63 (2.6%)	68 (2.7%)	65 (2.6%)	73 (2.9%)	83 (3.3%)	84 (3.4%)	81 (3.3%)	77 (3.1%)
Hesse	122 (7.8%)	101 (7.4%)	81 (7.5%)	156 (8.3%)	139 (8.6%)	120 (8.0%)	93 (7.7%)	85 (8.3%)	75 (8.6%)	58 (7.8%)	125 (8.3%)	121 (8.1%)	120 (8.0%)	123 (8.3%)	116 (7.7%)	122 (8.1%)	77 (7.7%)	118 (7.9%)	124 (8.3%)	127 (8.5%)	187 (7.6%)	190 (7.8%)	197 (7.9%)	190 (7.7%)	207 (8.3%)	211 (8.4%)	185 (7.4%)	218 (8.7%)	198 (8.0%)	230 (9.2%)	203 (8.2%)
Mecklenburg-Vorpommern	29 (1.9%)	26 (1.9%)	19 (1.8%)	33 (1.7%)	30 (1.9%)	27 (1.8%)	22 (1.8%)	22 (2.2%)	16 (1.8%)	17 (2.3%)	28 (1.9%)	23 (1.5%)	26 (1.7%)	27 (1.8%)	24 (1.6%)	23 (1.5%)	19 (1.9%)	27 (1.8%)	25 (1.7%)	28 (1.9%)	46 (1.9%)	46 (1.9%)	42 (1.7%)	43 (1.7%)	49 (2.0%)	52 (2.1%)	45 (1.8%)	46 (1.8%)	56 (2.3%)	45 (1.8%)	50 (2.0%)
Lower Saxony	132 (8.5%)	113 (8.3%)	89 (8.2%)	160 (8.5%)	141 (8.7%)	133 (8.9%)	108 (8.9%)	84 (8.2%)	71 (8.2%)	59 (8.0%)	125 (8.3%)	126 (8.4%)	116 (7.7%)	121 (8.1%)	125 (8.3%)	117 (7.8%)	84 (8.4%)	122 (8.1%)	125 (8.3%)	125 (8.4%)	201 (8.1%)	217 (8.9%)	217 (8.7%)	219 (8.9%)	205 (8.3%)	203 (8.1%)	211 (8.5%)	216 (8.7%)	203 (8.2%)	221 (8.9%)	214 (8.6%)
North Rhine-Westphalia	340 (21.8%)	287 (21.2%)	240 (22.2%)	413 (21.9%)	346 (21.4%)	310 (20.7%)	264 (21.9%)	231 (22.6%)	202 (23.2%)	146 (19.8%)	321 (21.4%)	302 (20.1%)	311 (20.7%)	317 (21.3%)	323 (21.5%)	322 (21.5%)	217 (21.8%)	306 (20.4%)	324 (21.6%)	329 (22.0%)	543 (22.0%)	518 (21.2%)	535 (21.5%)	533 (21.6%)	543 (21.9%)	532 (21.3%)	556 (22.3%)	565 (22.7%)	549 (22.1%)	546 (22.0%)	554 (22.3%)
Rhineland-Palatinate	70 (4.5%)	70 (5.2%)	54 (5.0%)	85 (4.5%)	76 (4.7%)	70 (4.7%)	53 (4.4%)	49 (4.8%)	38 (4.4%)	31 (4.2%)	65 (4.3%)	77 (5.1%)	70 (4.7%)	72 (4.8%)	71 (4.7%)	76 (5.1%)	52 (5.2%)	73 (4.9%)	68 (4.5%)	75 (5.0%)	116 (4.7%)	123 (5.0%)	119 (4.8%)	119 (4.8%)	111 (4.5%)	112 (4.5%)	110 (4.4%)	108 (4.3%)	127 (5.1%)	106 (4.3%)	110 (4.4%)
Saarland	18 (1.2%)	15 (1.1%)	11 (1.0%)	21 (1.1%)	15 (0.9%)	13 (0.9%)	10 (0.8%)	7 (0.7%)	7 (0.8%)	9 (1.2%)	13 (0.9%)	16 (1.1%)	16 (1.1%)	11 (0.7%)	12 (0.8%)	12 (0.8%)	9 (0.9%)	11 (0.7%)	12 (0.8%)	13 (0.9%)	23 (0.9%)	23 (0.9%)	23 (0.9%)	22 (0.9%)	26 (1.0%)	32 (1.3%)	30 (1.2%)	28 (1.1%)	28 (1.1%)	31 (1.2%)	24 (1.0%)
Saxony	83 (5.3%)	75 (5.5%)	63 (5.8%)	104 (5.5%)	81 (5.0%)	75 (5.0%)	54 (4.5%)	51 (5.0%)	41 (4.7%)	27 (3.7%)	79 (5.3%)	82 (5.5%)	80 (5.3%)	80 (5.4%)	82 (5.5%)	73 (4.9%)	47 (4.7%)	90 (6.0%)	80 (5.3%)	78 (5.2%)	100 (4.1%)	96 (3.9%)	94 (3.8%)	93 (3.8%)	85 (3.4%)	79 (3.2%)	69 (2.8%)	55 (2.2%)	55 (2.2%)	48 (1.9%)	59 (2.4%)
Saxony-Anhalt	60 (3.8%)	49 (3.6%)	34 (3.1%)	43 (2.3%)	52 (3.2%)	45 (3.0%)	38 (3.1%)	26 (2.5%)	25 (2.9%)	28 (3.8%)	47 (3.1%)	44 (2.9%)	45 (3.0%)	49 (3.3%)	42 (2.8%)	53 (3.5%)	28 (2.8%)	51 (3.4%)	45 (3.0%)	48 (3.2%)	67 (2.7%)	75 (3.1%)	78 (3.1%)	77 (3.1%)	78 (3.1%)	77 (3.1%)	77 (3.1%)	76 (3.0%)	69 (2.8%)	76 (3.1%)	74 (3.0%)
Schleswig-Holstein	61 (3.9%)	59 (4.4%)	39 (3.6%)	74 (3.9%)	70 (4.3%)	73 (4.9%)	62 (5.1%)	45 (4.4%)	42 (4.8%)	35 (4.7%)	71 (4.7%)	74 (4.9%)	70 (4.7%)	74 (5.0%)	72 (4.8%)	73 (4.9%)	47 (4.7%)	73 (4.9%)	69 (4.6%)	70 (4.7%)	109 (4.4%)	93 (3.8%)	97 (3.9%)	104 (4.2%)	108 (4.4%)	115 (4.6%)	119 (4.8%)	97 (3.9%)	99 (4.0%)	106 (4.3%)	107 (4.3%)
Thuringia	38 (2.4%)	29 (2.1%)	26 (2.4%)	42 (2.2%)	41 (2.5%)	31 (2.1%)	29 (2.4%)	25 (2.4%)	24 (2.8%)	17 (2.3%)	31 (2.1%)	35 (2.3%)	33 (2.2%)	28 (1.9%)	35 (2.3%)	31 (2.1%)	25 (2.5%)	34 (2.3%)	34 (2.3%)	30 (2.0%)	91 (3.7%)	93 (3.8%)	94 (3.8%)	89 (3.6%)	98 (4.0%)	101 (4.0%)	108 (4.3%)	101 (4.1%)	104 (4.2%)	108 (4.3%)	104 (4.2%)
Household Size (including participant)
1	232 (14.9%)	256 (18.9%)	232 (21.5%)	487 (25.8%)	374 (23.2%)	306 (20.5%)	277 (22.9%)	247 (24.2%)	194 (22.3%)	206 (27.9%)	385 (25.7%)	371 (24.7%)	382 (25.5%)	405 (27.2%)	420 (28.0%)	424 (28.3%)	283 (28.4%)	420 (28.0%)	419 (28.0%)	422 (28.3%)	735 (29.8%)	745 (30.5%)	759 (30.5%)	766 (31.0%)	806 (32.5%)	818 (32.7%)	799 (32.1%)	767 (30.8%)	774 (31.1%)	757 (30.4%)	783 (31.5%)
2	412 (26.4%)	351 (25.9%)	288 (26.6%)	439 (23.2%)	407 (25.2%)	414 (27.7%)	332 (27.5%)	294 (28.8%)	236 (27.2%)	212 (28.7%)	419 (28.0%)	443 (29.5%)	438 (29.2%)	429 (28.8%)	439 (29.3%)	456 (30.4%)	303 (30.4%)	465 (31.0%)	453 (30.2%)	458 (30.7%)	829 (33.6%)	864 (35.4%)	882 (35.5%)	874 (35.4%)	927 (37.4%)	962 (38.4%)	983 (39.4%)	1065 (42.7%)	1029 (41.4%)	1039 (41.8%)	1033 (41.5%)
3 to 5	863 (55.3%)	710 (52.4%)	539 (49.9%)	910 (48.1%)	803 (49.7%)	683 (45.7%)	534 (44.2%)	421 (41.2%)	388 (44.6%)	285 (38.6%)	627 (41.8%)	628 (41.9%)	622 (41.5%)	606 (40.7%)	599 (39.9%)	573 (38.2%)	379 (38.0%)	572 (38.2%)	585 (39.1%)	576 (38.6%)	859 (34.8%)	797 (32.7%)	810 (32.6%)	798 (32.3%)	722 (29.1%)	703 (28.1%)	694 (27.8%)	642 (25.8%)	656 (26.4%)	671 (27.0%)	649 (26.1%)
6+	53 (3.4%)	39 (2.9%)	22 (2.0%)	54 (2.9%)	31 (1.9%)	93 (6.2%)	64 (5.3%)	60 (5.9%)	51 (5.9%)	36 (4.9%)	68 (4.5%)	58 (3.9%)	58 (3.9%)	50 (3.4%)	42 (2.8%)	46 (3.1%)	32 (3.2%)	42 (2.8%)	41 (2.7%)	37 (2.5%)	45 (1.8%)	35 (1.4%)	34 (1.4%)	30 (1.2%)	25 (1.0%)	19 (0.8%)	16 (0.6%)	19 (0.8%)	28 (1.1%)	20 (0.8%)	24 (1.0%)
